# Supplementary material for: Charge Storage Properties of Ferrimagnetic BaFe12O19 and Polypyrrole–BaFe12O19 Composites
Source: Molecules. 2024 Apr 25;29(9):1979. doi: 10.3390/molecules29091979 (PMC11085603; doi:10.3390/molecules29091979)
Supplement: Supplementary file 1 [file molecules-29-01979-s001.zip]

Archive with 1 entries (1 files):
- molecules-2880852-supplementary.pdf
